# Supplementary material for: AI-Based Risk Score from Tumour-Infiltrating Lymphocyte Predicts Locoregional-Free Survival in Nasopharyngeal Carcinoma
Source: Cancers (Basel). 2023 Dec 10;15(24):5789. doi: 10.3390/cancers15245789 (PMC10742296; doi:10.3390/cancers15245789)
Supplement: Supplementary file 1 [file cancers-15-05789-s001.zip]

Archive with 1 entries (1 files):
- cancers-2716479-supplementary.pdf
